# Supplementary material for: Inverted U-Curve Association between Serum Indoxyl Sulfate Levels and Cardiovascular Events in Patients on Chronic Hemodialysis
Source: J Clin Med. 2021 Feb 13;10(4):744. doi: 10.3390/jcm10040744 (PMC7917606; doi:10.3390/jcm10040744)
Supplement: Supplementary file 1 [file jcm-10-00744-s001.zip]

Archive with 1 entries (1 files):
- jcm-1066357-supplementary.xlsx
