# Supplementary material for: Inverted U-Curve Association between Serum Indoxyl Sulfate Levels and Cardiovascular Events in Patients on Chronic Hemodialysis
Source: J Clin Med. 2021 Feb 13;10(4):744. doi: 10.3390/jcm10040744 (PMC7917606; doi:10.3390/jcm10040744)
Supplement: Supplementary file 1 [file jcm-10-00744-s001.zip › jcm-1066357-supplementary.xlsx]

## Sheet: 復原_工作表1
ID	IS	PCS	mortality_freetime	mortality_event	CVD_freetime	CVD_event	age	gender	HD_time	BMI	DM	previousCVD	SBP	DBP	iCa	P	iPTH	Albumin	hsCRP	homocystine	Hb	Chol	LDL	HDL	TG	Ferritin	Uric acid	KTV	PS_tertile	IS_tertile
1	48.8742	37.0788	25.6993	0	25.6993	0	63	1	13.07	19	0	0	183	74	5.62	7.8	664.97	4.5	0.141	37.38	13.4	151	74	64	54	26	7.5	1.52606	3	3
2	45.3956	69.979	25.6993	0	25.6993	0	81	1	7.23	27.4	1	0	92	53	4.17	5.8	93.93	4	0.315	38.91	9.7	158	95	35	197	402	7.7	1.42947	3	3
3	28.555	48.671	25.6993	0	25.6993	0	77	1	4.91	23.3	1	0	206	100	4.41	3.4	36.14	3.7	0.944	37.21	10.5	167	107	32	166	461	6	1.29928	3	2
4	40.0622	15.7482	25.6993	0	25.6993	0	81	1	18.45	19.3	0	1	126	20	5.12	4.8	494.72	4.5	0.231	19.87	15.1	128	68	33	203	73	9.3	1.26113	2	3
5	70.5598	1.8034	25.6993	0	25.6993	0	72	2	10.37	18.4	0	1	160	86	4.38	5	156.76	4.1	1.537	24.9	9.5	182	116	31	232	650	6.8	1.40691	1	3
6	16.917	15.1314	25.6993	0	25.6993	0	59	2	18.91	21.3	0	0	131	74	4.41	5	37.08	4.5	0.331	18.28	11.2	209	126	70	120	842	7.7	1.4816	1	1
7	11.9372	0.807	25.6993	0	25.6993	0	65	2	18.62	15.9	0	0	166	72	4.96	7.3	525.26	4.2	0.144	25.27	10	148	72	72	78	558	7.3	1.49165	1	1
8	40.9312	26.1868	25.6993	0	25.6993	0	51	1	5.4	21.5	0	0	162	71	4.84	4.6	140.82	5.1	0.034	20.42	11.5	267	187	42	266	754	5.2	1.20896	2	3
9	55.0678	39.2434	25.6993	0	25.6993	0	71	1	4.32	19.1	0	0	144	55	4.59	3.8	174.77	4.7	0.584	15.15	10.3	214	120	76	57	793	6.6	1.1331	3	3
10	50.503	35.4976	25.6993	0	25.6993	0	67	2	17.7	21	1	1	88	29	5.57	8.2	442.2	4.5	0.667	24.31	9.8	221	139	71	102	680	9	1.75539	3	3
11	55.0422	52.2222	25.6993	0	25.6993	0	54	1	18.51	22.8	0	0	145	80	5.7	4.8	7.21	4.5	0.097	21.27	11.2	211	150	47	117	673	7.1	1.22995	3	3
12	26.6438	27.8188	25.6993	0	25.6993	0	41	2	18.46	28.4	0	0	150	86	5.47	5.3	372.73	4.5	0.246	38.83	14.3	136	69	45	176	38	6.5	1.35644	2	2
13	53.2184	11.9082	25.6993	0	25.6993	0	81	2	11.79	21.1	0	0	168	59	5.69	3.8	372.42	3.5	3.367	15.54	10	176	107	52	102	676	4.5	1.48808	1	3
14	34.4632	25.0694	25.6993	0	7.03267	1	58	2	6.33	35	1	1	178	90	5.18	6.8	106.17	3.4	5.333	28.88	8.5	134	81	34	121	690	7.4	1.27766	2	2
15	24.2406	14.2366	25.6993	0	25.6993	0	78	1	3.01	23.9	1	1	131	61	4.74	3.6	13.96	3.5	2.254	32.55	8.9	210	144	41	160	487	5.2	1.43508	1	1
16	37.2052	54.0116	25.6993	0	25.6993	0	57	2	17.96	18.7	0	0	178	93	5.15	5	340.5	3.9	0.211	46.51	8.5	204	109	91	99	12	6.4	1.84177	3	2
17	36.9956	16.0156	25.6993	0	7.833	1	50	1	17.46	17.5	0	1	171	90	5.93	7.7	690.35	4.1	1.56	28.36	10.8	283	188	76	85	430	9.5	1.76929	2	2
18	51.9908	20.4198	25.6993	0	19.334	1	49	1	3.52	26.6	1	0	164	86	4.38	5.7	115.41	4.3	0.644	24.38	12.2	158	81	68	87	492	6.4	1.19214	2	3
19	24.7568	7.8074	16.6993	0	16.6993	0	70	2	13.84	23.9	0	0	168	64	4.86	4.1	54.78	4.1	0.795	39.19	10.7	194	119	69	47	963	5.3	1.50408	1	1
20	18.5514	14.269	25.6993	0	25.6993	0	50	1	17.47	23.1	0	0	201	65	3.99	6.9	18.64	3.6	3.44	81.2	8.4	337	19	33	1753	1084	11	1.2104	1	1
21	42.0594	41.5106	25.6993	0	25.6993	0	60	1	8.08	19.9	0	1	128	69	4.6	5.6	269.98	4.4	3.915	21.3	10.5	231	154	59	107	734	7.3	1.34373	3	3
22	17.654	31.4696	25.6993	0	25.6993	0	71	1	4.45	20.6	1	0	139	60	5.57	5.2	106.21	4	0.015	13.62	9.5	219	133	45	239	1008	6.8	1.28785	3	1
23	31.0772	15.7304	25.6993	0	1.33233	1	62	2	4.33	21.4	1	1	199	89	5.24	4.3	65.88	4.6	0.118	35.32	9.7	175	111	47	128	433	8	1.12986	2	2
24	69.26	23.132	15	1	15	1	75	1	13.55	14.8	0	0	151	76	4.45	6.4	175.69	3.8	3.98	43.86	9.7	171	90	56	131	1021	6.5	1.45529	2	3
25	41.282	59.4988	25.6993	0	25.6993	0	71	2	3.26	20	1	1	168	74	4.39	3.7	185.49	4.6	0.715	17.96	10.5	181	107	41	230	723	3.7	1.43075	3	3
26	32.9514	53.9964	25.6993	0	25.6993	0	31	1	3.27	21.2	0	0	147	83	4.58	5.4	86.92	4.8	1.206	35.93	10.2	177	122	35	134	582	8	1.55463	3	2
27	38.1528	38.3028	25.6993	0	25.6993	0	66	1	3.22	18.6	1	0	131	67	4.49	3.7	74.6	4.1	0.064	24.75	10	176	120	37	106	771	4.4	1.15268	3	2
28	12.6968	9.4556	25.6993	0	2.43367	1	73	2	16.81	17.4	0	1	116	65	4.17	4.4	29.96	4.7	0.107	12.92	9.5	161	84	64	123	490	6.8	1.70475	1	1
29	40.1276	27.6338	25.6993	0	25.6993	0	38	1	10.69	27.4	0	0	177	97	4.44	7.6	350.17	4.3	1.285	16.02	9.6	181	116	34	212	811	7.4	1.27841	2	3
30	27.4246	0.969	25.6993	0	15.666	1	47	2	15.17	23.5	0	1	103	57	4.64	10	437.92	4.3	0.69	25.52	13	159	97	44	148	190	7.6	1.63761	1	2
31	18.0816	3.6294	25.6993	0	25.6993	0	66	1	16.53	20.9	0	0	133	67	4.26	4.9	441.35	4.4	2.108	20.08	9.2	126	72	51	66	20	6.8	1.49165	1	1
32	31.7702	29.7304	25.6993	0	12.033	1	65	1	14.59	19.7	1	1	117	43	4.97	5.7	378.14	4.2	0.327	27.93	10.6	125	65	41	114	638	7.5	1.29928	3	2
33	26.0908	1.0428	25.6993	0	25.6993	0	76	2	5.8	23.4	1	0	190	63	4.81	5.3	172.1	4.3	0.117	82.04	10	156	106	33	130	551	7.1	1.33223	1	1
34	49.5356	18.901	25.6993	0	25.6993	0	75	1	7.88	24.4	1	0	198	105	4.26	4.6	57.99	4.2	1.016	25.8	10.8	192	140	33	136	493	6.4	1.25276	2	3
35	39.6874	3.7576	25.6993	0	25.6993	0	53	2	15.2	19.1	0	0	168	92	5.68	4.2	478.42	4.1	0.138	18.7	10.6	195	98	86	92	693	6	1.63576	1	3
36	44.967	41.5954	13.6993	0	13.6993	0	56	2	16.07	16.4	0	0	152	86	4.66	4.7	307.51	4.8	0.021	29.11	11.1	165	88	76	82	42	7	1.72722	3	3
37	15.0866	7.7698	19.3333	1	19.3333	1	76	2	6.75	21.8	0	0	164	71	5.73	3.4	20.38	3.2	4.245	11.81	9.3	136	73	28	167	1099	5.9	1.44692	1	1
38	81.0608	11.6804	25.6993	0	25.6993	0	57	1	9.57	20.8	0	0	164	87	4.35	5.8	188.76	4.7	0.396	26.03	10	206	124	77	58	523	7.9	1.27507	1	3
39	30.7288	45.2466	25.6993	0	25.6993	0	71	1	15.3	25.1	0	0	115	63	4.36	4.5	105.94	4.7	0.56	25.01	9.5	168	76	31	335	600	9.5	1.15057	3	2
40	57.7858	22.7016	25.6993	0	25.6993	0	33	2	6.85	27.1	1	0	184	75	4.6	4.5	99.61	4.2	0.613	14.48	10.3	197	133	36	181	709	7.3	1.55814	2	3
41	37.6242	23.9408	25.6993	0	10.4673	1	81	1	11.04	24.1	1	1	110	45	5.07	4.4	15.89	3.5	0.428	20.76	8.8	155	100	39	99	459	6.9	0.899484	2	2
42	31.2414	69.1976	25.6993	0	25.6993	0	78	2	7.45	21.9	0	0	142	71	4.19	4.3	52.22	4	0.03	29.01	10.6	176	105	50	138	203	6.7	1.49393	3	2
43	24.247	8.2362	25.6993	0	20.3	1	70	1	2.13	18.4	1	0	153	73	4.36	4.4	231.72	4.1	0.307	41.06	9.5	252	96	42	768	1267	8.5	1.38629	1	1
44	20.5404	0.5524	25.6993	0	25.6993	0	53	1	10.45	19.6	0	1	132	64	4.75	3.6	46.62	4.4	1.426	30.3	11.4	189	127	39	178	514	5	1.36098	1	1
45	20.4224	9.3072	25.6993	0	25.6993	0	62	1	4.32	24.5	1	0	121	64	4.02	5.6	105.72	4.2	0.345	28.97	10.4	125	57	54	87	464	7.4	1.31568	1	1
46	23.3182	19.85	25.6993	0	25.6993	0	73	1	14.96	19.2	0	0	138	77	5.18	6.4	479.83	4.2	0.175	31.78	12.1	147	92	49	58	48	6.3	1.28621	2	1
47	34.5794	39.7014	7.73333	1	7.73333	1	49	2	15.41	21.7	0	0	163	87	4.72	4.1	247.67	3.4	14.718	29.01	9.1	93	43	34	91	527	4.2	1.76359	3	2
48	32.3316	26.2366	25.6993	0	25.6993	0	44	1	13.91	14	0	0	88	56	5.61	4.6	472.73	4.1	0.054	27.11	9.8	139	93	32	81	644	5.8	1.36524	2	2
49	30.0586	24.2004	25.6993	0	25.6993	0	60	1	12.62	20.7	0	1	148	70	4.83	5	18.56	4.2	0.377	18.3	10.2	238	167	37	233	983	8	1.47018	2	2
50	31.1798	58.1392	25.6993	0	25.6993	0	54	1	2.91	26.5	0	0	148	65	4.42	5.6	122.48	4.5	0.089	17.31	10.4	191	127	44	103	448	5.6	1.18958	3	2
51	33.913	16.8074	25.6993	0	25.6993	0	40	1	6.84	22.8	0	0	158	111	5.47	7.6	20.35	4.4	0.769	30.32	10.5	173	115	34	180	676	8.7	1.38629	2	2
52	50.4308	16.8256	25.6993	0	7.301	1	60	2	6.88	25.6	0	0	145	68	4.89	5.1	108.24	4.7	0.089	7.8	10.1	241	96	132	93	972	6.5	1.55814	2	3
53	35.3852	10.6294	25.6993	0	18.1673	1	54	2	8.93	20.5	0	0	147	81	5.23	4.4	228.95	3.8	2.154	28.89	9.8	116	60	34	124	655	7.4	1.60031	1	2
54	57.6326	5.1216	25.6993	0	25.6993	0	74	1	7.66	26.1	1	0	138	61	5.07	7.6	240.58	4.7	1.118	19.27	9.2	176	98	39	235	1845	8.8	1.20781	1	3
55	40.4934	15.56	25.6993	0	25.6993	0	60	2	4.93	35.4	1	0	145	67	5.13	6.8	812.83	4.4	0.339	24.11	10.5	182	100	74	43	780	7.9	1.49165	1	3
56	23.149	26.1992	25.6993	0	2.198	1	71	1	13.43	22.7	0	1	150	79	4.68	3.3	40.38	4.2	2.03	27.93	9.8	148	80	34	200	49	6.8	1.38629	2	1
57	21.8858	30.4708	25.6993	0	25.6993	0	65	1	5.88	26.9	1	0	209	84	4.4	3.6	81.87	4.8	0.44	28.22	13	238	154	56	183	921	7.6	1.32914	3	1
58	23.7662	2.2204	25.6993	0	25.6993	0	68	1	13.25	20.7	0	0	133	72	4.67	8.2	1208.89	4.1	0.078	54.32	10.9	167	90	66	75	452	8	1.20397	1	1
59	5.5264	1.6372	25.6993	0	25.6993	0	44	1	13.24	22.8	0	1	98	75	4.54	4.7	43.4	4.1	0.332	27.09	11.4	165	102	39	161	513	5.5	1.47331	1	1
60	24.4562	49.4922	17.3	1	17.3	0	77	2	12.55	20.5	1	0	138	21	4.38	3.7	135.05	3	1.039	18.92	8.3	193	131	44	119	92	5.5	1.36688	3	1
61	43.0778	1.4012	25.6993	0	25.6993	0	69	1	4.9	29.1	1	0	149	58	4.81	3.9	27.69	4.5	0.237	17.01	9.9	135	62	67	33	401	7.4	1.28093	1	3
62	35.1942	29.0724	25.6993	0	22.2997	1	45	2	3.15	16.9	1	0	131	78	4.89	4.2	53.72	4.5	0.312	24.82	10.7	205	137	52	170	778	8.7	1.65456	3	2
63	28.7438	61.6756	25.6993	0	25.6993	0	52	2	11.61	18.9	0	0	144	85	4.79	4.4	12.05	4.4	0.203	27.26	9.2	182	115	34	225	974	5.2	1.68948	3	2
64	19.1052	19.7434	25.6993	0	25.6993	0	75	1	6.53	23.1	1	1	155	58	4.34	3.8	69.66	4.1	0.052	43.38	9.5	189	115	29	389	383	7.8	1.29392	2	1
65	39.5682	17.0368	25.6993	0	25.6993	0	67	1	3.24	23	1	1	182	72	5.68	4.7	337.88	4.6	0.247	18.46	10.7	224	159	48	112	580	6.6	1.21816	2	3
66	29.7954	38.3116	17.8667	1	17.8667	1	62	1	11.55	23.9	0	1	157	88	4.87	5.6	53.34	3.6	4.358	16.31	11.2	162	92	65	36	340	7.6	1.335	3	2
67	21.596	21.8838	25.6993	0	25.6993	0	58	2	7.75	25.8	1	0	201	122	5.44	4.9	135.38	4.2	0.226	25.06	11	165	96	29	224	500	6.8	1.36828	2	1
68	19.3396	21.1576	25.6993	0	25.6993	0	61	2	4	24.6	1	0	149	64	4.84	5	34.08	3.8	1.029	31.81	9.4	188	119	30	218	503	9.1	1.4604	2	1
69	11.5632	15.146	25.6993	0	25.6993	0	81	1	7.68	25.3	1	0	107	51	4.56	3.9	165.69	4.3	0.211	23.83	11.1	143	81	52	67	653	6.2	1.20397	1	1
70	39.1604	16.1606	25.6993	0	8.4	1	76	1	3.16	20.8	0	1	135	71	5.43	5.6	408.5	4.4	0.65	14.92	13.8	224	146	58	137	33	7.1	1.23676	2	2
71	18.2606	19.4474	20.6993	0	10.199	1	61	2	10.29	24.5	0	0	157	73	4.67	4.9	17.78	4	0.147	22.64	11.3	169	93	65	121	601	6.2	1.44036	2	1
72	41.2966	27.4836	22.0333	1	22.0333	1	73	1	2.45	23.5	0	0	102	42	5.36	3	13.03	4.1	3.633	22.99	8.7	137	77	55	42	613	5.9	1.42712	2	3
73	45.1302	38.06	25.6993	0	25.6993	0	77	1	3.36	20.2	1	1	143	72	4.58	6.6	145.67	4.4	0.467	12.58	9.4	191	124	42	250	641	7.9	1.19392	3	3
74	31.9502	12.9096	25.6993	0	25.6993	0	54	2	6.93	21	1	0	165	68	4.66	5.4	237.22	4.4	0.538	31.81	10.6	252	179	51	126	614	8.6	1.42501	1	2
75	28.1586	41.5304	25.6993	0	25.6993	0	73	1	2.91	27.5	0	1	109	56	4.86	3.7	17.75	4.2	3.334	23.99	9.6	111	58	48	46	133	6.9	1.31568	3	2
76	45.0902	40.5434	25.6993	0	25.6993	0	63	1	7.75	21.8	1	0	172	69	5.47	5.3	70.69	4.9	0.709	29.82	12.7	211	134	40	253	383	7.2	1.26695	3	3
77	26.2134	1.29	16.4333	1	14.133	1	54	1	22.41	26.4	0	0	155	94	4.53	6.6	58.82	4.8	0.224	29.78	11.9	154	100	38	145	612	6.3	1.14513	1	1
78	36.4044	75.1344	25.6993	0	11.7997	1	62	1	4.89	23.7	1	0	143	65	4.39	1.9	51.86	3.6	0.179	17.04	10	116	61	45	39	535	5.7	1.26567	3	2
79	31.2784	62.4402	25.6993	0	25.6993	0	49	1	3.59	20.9	1	0	153	78	4.86	4.6	46.67	4.5	0.034	24.15	10.1	200	110	76	51	364	7.2	1.36949	3	2
80	24.78	17.905	25.6993	0	25.6993	0	39	1	3.44	21	0	0	171	91	5.12	5.8	5.83	4.4	0.054	23.53	11	171	118	42	81	441	6.4	1.116	2	1
81	31.7354	1.7954	25.6993	0	25.6993	0	40	2	3.44	27	0	0	134	76	5.06	8.3	61.61	4	2.233	14.77	9.7	245	110	37	893	270	10.6	1.15643	1	2
82	47.5212	29.3914	25.6993	0	25.6993	0	50	1	2.17	34.7	1	1	131	65	4.59	7.8	57.84	4.4	0.041	24.41	10.2	232	164	47	120	587	6.7	1.20397	3	3
83	22.889	20.6	25.6993	0	25.6993	0	52	1	4.05	22.1	1	0	168	84	4.8	5.2	20.47	4.6	0.421	26.6	10.5	269	184	31	293	#NULL!	8.3	1.37231	2	1
84	42.1742	23.6218	25.6993	0	25.6993	0	62	1	4.48	23.2	1	0	172	77	4.85	4.1	226.79	4.6	0.063	21.82	11	262	181	32	362	713	7.5	1.38629	2	3
85	24.8106	15.5736	25.6993	0	25.6993	0	51	2	4.46	20.2	0	1	144	89	5.21	4.9	25.14	4.1	0.745	24.16	9.7	171	119	34	163	363	8.7	1.34184	1	1
86	42.8726	47.6966	25.6993	0	18.6667	1	77	2	3.39	20	0	1	121	51	5.08	3.6	73.13	4.1	0.403	11.52	10	229	143	77	64	699	6.5	1.55814	3	3
